# Supplementary material for: The Accuracy of Potassium Content on Food Labels in Canada
Source: Nutrients. 2025 Sep 12;17(18):2935. doi: 10.3390/nu17182935 (PMC12472371; doi:10.3390/nu17182935)
Supplement: Supplementary file 1 [file nutrients-17-02935-s001.zip]

Archive with 1 entries (1 files):
- nutrients-3810664-supplementary.pdf
